# Supplementary material for: Indication of metabolic inflexibility to food intake in spontaneously overweight Labrador Retriever dogs
Source: BMC Vet Res. 2019 Mar 20;15:96. doi: 10.1186/s12917-019-1845-5 (PMC6425671; doi:10.1186/s12917-019-1845-5)
Supplement: Supplementary file 5 — Metabolite dataset (signal areas), n = 6. (XLSX 17 kb) [file 12917_2019_1845_MOESM5_ESM.xlsx]

## Sheet: Metabolites (signal areas) n=6
Dog ID	Sample	BCS	Carnitine	Acetylcarnitine	Propionylcarnitine C3	Stearoylcarnitine	Vaccenylcarnitine	Taurine
1	1	5	3039127	572383	79819	76102	169505	337866
1	2	5	2865014	344328	94891	68071	133261	351485
1	3	5	3423562	304271	113401	85302	133617	402816
1	4	5	3146700	290834	116481	73348	113384	322020
1	5	5	2980738	252276	94077	75271	106542	288285
2	1	6	790012	158632	32466	25242	76993	185735
2	2	6	821496	119232	28144	33179	81528	200840
2	3	6	881254	97969	38799	32282	64117	210479
2	4	6	861515	98528	51529	28951	59460	207177
2	5	6	945461	111454	37116	35316	68903	216723
3	1	6	2355883	360713	65384	40542	87793	153435
3	2	6	2445031	332776	58564	43876	85698	171718
3	3	6	2431616	224689	73089	49824	74444	164727
3	4	6	2443693	227227	77487	51383	61158	164102
3	5	6	2459124	209216	105327	50405	58381	157004
5	1	6	3548723	371542	72115	27589	53927	318732
5	2	6	3850089	332520	73079	30668	64862	332886
5	3	6	3622147	294093	83293	31641	60797	295112
5	4	6	3708175	285551	115729	36746	66779	290024
5	5	6	3636041	328539	121010	45333	77958	261178
6	1	5	1551876	272798	31790	34092	81699	273302
6	2	5	2348917	242902	49519	46829	94316	396128
6	3	5	2532572	204416	55405	46739	82420	424057
6	4	5	3453402	283109	70841	66725	95000	532430
6	5	5	2722044	299965	68037	51750	75800	422169
7	1	7	810780	211885	39729	32423	91952	56289
7	2	7	982368	201759	27167	39950	96405	60447
7	3	7	892660	119605	34408	38957	69709	51601
7	4	7	933667	126943	45464	32930	64457	52130
7	5	7	942009	166258	33252	42355	65912	54737
8	1	6	5388026	697043	85183	39780	85132	331580
8	2	6	4991549	550130	83998	44612	76297	302492
8	3	6	5385601	465080	95477	46262	53912	298341
8	4	6	5275038	476587	95606	43145	54369	258500
8	5	6	5418021	500110	99475	46219	58384	237328
9	1	5	5831204	655753	111550	54388	144925	444086
9	2	5	6014882	488866	133157	52414	123570	452626
9	3	5	6561976	511516	148317	65936	113846	468562
9	4	5	6796677	517050	168451	64818	108998	430761
9	5	5	6477785	582126	160716	66104	110229	407651
10	1	6	2374819	251786	30766	37967	68291	320451
10	2	6	2494355	185372	37552	40656	60824	304631
10	3	6	2002753	168843	33132	35511	48223	274465
10	4	6	2575962	215218	48854	42159	54903	322485
10	5	6	2977101	258970	53471	50698	72572	357379
11	1	5	4266781	606849	60108	38792	91741	521823
11	2	5	3569184	353977	44241	38260	63442	430151
11	3	5	4090733	389058	54500	36522	66793	500656
11	4	5	3902314	392836	58438	41189	55361	469863
11	5	5	3971795	419489	61536	57151	70460	506068
12	1	6	1301867	152395	40072	24636	60674	318026
12	2	6	2328415	266434	45977	43041	111301	475464
12	3	6	2288213	242038	56839	47333	100331	481891
12	4	6	2460829	238562	62521	49938	111592	477720
12	5	6	2266717	238221	66687	52690	106984	394508
13	1	5	8950971	837400	96178	36089	65909	388324
13	2	5	9952087	719746	119527	45376	57034	456275
13	3	5	9351954	624781	133867	38951	54016	449777
13	4	5	9775470	738933	167020	41789	68412	442607
13	5	5	10515621	801104	188365	52464	67684	442282
14	1	6.5	2538194	322897	32622	22315	90876	489991
14	2	6.5	2529039	300891	36580	32331	85693	435109
14	3	6.5	2300818	237095	32908	27640	75185	436708
14	4	6.5	2039339	217995	28416	27298	68012	359697
14	5	6.5	2595461	403717	40677	40508	93884	494260
15	1	5	5385607	898742	99715	47502	145557	232608
15	2	5	5716529	783712	95771	57510	135974	209961
15	3	5	5360059	626666	103740	53717	111528	204526
15	4	5	6022374	619699	125058	59808	113940	214657
15	5	5	5551307	571134	128738	50321	101242	192576
16	1	5	6506003	795943	68916	37304	119928	575238
16	2	5	4739877	404496	61776	37198	81844	464305
16	3	5	5658801	468659	78803	45064	82845	460622
16	4	5	7153043	621369	101490	58913	91823	614748
16	5	5	5248976	458842	70326	48802	73452	351856
17	1	4	1929715	268713	48496	31895	128934	576465
17	2	4	1859200	179931	36937	32538	96457	445278
17	3	4	1734075	167663	39452	36697	87953	386167
17	4	4	1801251	174853	52041	36846	89556	437584
17	5	4	1682604	320042	74475	46471	86452	756976
18	1	7	1859249	356325	74331	67459	141468	277066
18	2	7	1936712	241492	90044	72340	126247	330940
18	3	7	1804687	188663	93940	60247	90613	259853
18	4	7	1873162	231074	105557	69318	100772	235905
18	5	7	1588703	211010	102544	66654	97119	226663
19	1	5	9757107	1262862	71062	55018	117695	584761
19	2	5	8095310	795296	69821	60229	87871	492554
19	3	5	9636055	947868	89138	65241	99628	601359
19	4	5	8428306	693217	78867	66081	76680	471686
19	5	5	8526067	990545	88501	74211	101657	446278
20	1	6	1296652	236869	46305	33792	99617	341425
20	2	6	1139587	126984	42612	35897	77273	342324
20	3	6	1195591	125466	48144	35882	65684	374497
20	4	6	1267149	126635	46337	39555	73667	340062
20	5	6	1446150	185730	55489	55247	84174	364466
21	1	7	6986501	761916	166176	39893	87365	442426
21	2	7	7774106	754549	199929	43217	92475	521338
21	3	7	7220433	554968	203584	40619	78075	415632
21	4	7	7381632	534784	227256	39938	76140	379465
21	5	7	7790280	688089	273368	51998	83950	409605
22	1	5	6169925	1042438	156461	58696	162960	414969
22	2	5	7352016	999942	171936	68352	192544	525752
22	3	5	7715775	960562	203716	85636	176990	536143
22	4	5	5847076	703789	176781	69218	141012	409491
22	5	5	6618239	771894	201066	84097	154242	452752
23	1	6	4731430	617290	130917	62152	178261	395674
23	2	6	4670061	418377	125279	68673	142125	409801
23	3	6	4464866	412086	155725	68312	134289	362673
23	4	6	3058566	283622	109217	57585	101889	257612
23	5	6	4219759	422571	155995	72481	137852	332938
24	1	6	3525095	363285	110197	47163	158536	330284
24	2	6	5824938	417553	188800	71343	186985	489175
24	3	6	3990118	277544	138674	52218	128054	319259
24	4	6	4330074	287446	158020	61229	127956	306785
24	5	6	4253305	296684	177788	57121	124289	297280
25	1	5	5392624	628033	121616	56512	124521	417788
25	2	5	4703796	419953	113266	54667	96252	428360
25	3	5	7109435	597898	179125	63372	128770	585371
25	4	5	4331332	386578	118358	52695	90570	364259
25	5	5	4381654	456936	131254	60013	101567	346217
26	1	6	2891886	428988	54504	74875	142450	505113
26	2	6	3704600	412730	96105	83279	139468	762833
26	3	6	2761535	276074	70879	73567	112190	495655
26	4	6	2751100	246531	66749	72776	104285	467478
26	5	6	2458310	281429	70146	74851	107135	428808
27	1	8	2673684	243827	77860	44051	101061	495874
27	2	8	1910957	309997	73064	29132	64419	282330
27	3	8	1745632	190338	70522	37625	68455	321163
27	4	8	1903030	179899	80762	39044	81057	282286
27	5	8	1555021	146894	62174	39303	68659	244371
28	1	6.5	1538089	196918	45118	37707	80535	549328
28	2	6.5	1830653	180254	54552	48327	93759	533584
28	3	6.5	1703164	154338	46007	43965	82273	504321
28	4	6.5	1789601	195954	47001	48365	88783	573418
28	5	6.5	1382701	143925	42085	40192	70650	426081
29	1	5	3556839	567513	39512	44898	112061	401893
29	2	5	3821028	410871	74744	50712	92846	472725
29	3	5	4467313	457086	79804	60506	100842	511883
29	4	5	4210199	425440	88636	62171	83015	434758
29	5	5	3709847	457984	80565	55512	83064	341668
