# Supplementary material for: Indication of metabolic inflexibility to food intake in spontaneously overweight Labrador Retriever dogs
Source: BMC Vet Res. 2019 Mar 20;15:96. doi: 10.1186/s12917-019-1845-5 (PMC6425671; doi:10.1186/s12917-019-1845-5)
Supplement: Supplementary file 6 — Phospholipid dataset (nM), n = 118. (XLSX 238 kb) [file 12917_2019_1845_MOESM6_ESM.xlsx]

## Sheet: Phospholipids (nM) n=118
Dog ID	Sample	BCS	Lyso PC a (14:0,01,0,011)	Lyso PC a (15:3)	Lyso PC e (C16:2)	Lyso PC e (C16:1)	Lyso PC a (15:0,01,0,011)	Lyso PC e (16:0,01,0,011)	Lyso PC a (16:3)	Lyso PC a (16:1)	Lyso PC a (16:0,01,0,011)	Lyso PC e (C18:2)	Lyso PC a (17:1)	Lyso PC e (C18:1)	Lyso PC a (17:0,01,0,011)	Lyso PC a (18:4)	Lyso PC a (18:3)	Lyso PC a (18:2)	Lyso PC a (18:1)	Lyso PC a (18:0,01,0,011)	Lyso PC a (20,01,0,011:5)	Lyso PC a (20,01,0,011:4)	Lyso PC a (20,01,0,011:3)	Lyso PC a (20,01,0,011:1)	Lyso PC a (20,01,0,011:0,01,0,011)	Lyso PC a (22:5)	Lyso PC a (22:4)	Lyso PC a (22:3)	Lyso PE a (15:0,01,0,011)	Lyso PE a (17:0,01,0,011)	Lyso PE a (18:0,01,0,011)	Lyso PE a (18:1)	Lyso PE a (18:2)	Lyso PE a (20,01,0,011:3)	Lyso PE a (20,01,0,011:4)	Lyso PE a (20,01,0,011:5)	Lyso PE a (22:5)	PC aa C30:0	PC aa C30:1	PC aa C32:0	PC aa C32:1	PC aa C32:2	PC aa C32:3	PC aa C34:1	PC aa C34:2	PC aa C34:3	PC aa C34:4	PC aa C36:1	PC aa C36:2
1	1	5	7.10292	45.1411	1.89226	7.29214	9.62078	8.07929	0.01	20.644	749.381	2.52159	6.33218	6.03022	38.315	3.42715	142.894	235.428	246.166	737.287	56.8331	196.16	232.114	3.14152	1.91626	17.8	6.26491	0.01	5.54017	1.29093	14.7796	6.55167	6.83883	1.80732	8.94338	1.23019	2.49452	22.5916	3.42879	147.478	86.3923	19.8106	1.78653	2816.29	4156.76	168.155	6.62892	1713.64	5120.86
1	2	5	6.18685	42.4163	1.72616	6.05917	8.67104	7.76274	1.19051	18.7855	708.785	2.00467	5.00018	5.64881	35.9327	2.85828	125.667	205.415	209.196	681.464	47.3237	165.142	201.213	2.99232	1.4521	14.7605	4.25894	0.01	5.52172	1.02092	14.1323	6.28603	6.38998	1.5351	7.52169	2.02601	1.83171	19.1818	2.98571	130.351	77.2976	17.8182	1.28067	2616.76	3737.91	149.723	6.16992	1528.82	4676.79
1	3	5	7.36353	46.9386	2.06529	6.92874	9.4995	9.08856	1.81519	20.9885	811.068	2.56523	5.8755	6.49302	39.5752	3.67969	159.201	254.436	234.217	769.741	58.8039	185.009	241.404	3.0423	1.609	15.2574	5.15894	1.15113	5.89031	1.13691	16.2801	5.97649	9.23616	2.67429	7.36642	1.33635	1.8593	21.9245	3.93904	153.232	85.9187	19.8833	1.40725	2800.1	4295.46	164.584	8.42683	1725.74	5128.55
1	4	5	7.2891	43.4869	1.61507	6.13207	9.3363	8.23539	1.46177	19.3346	725.083	2.19509	5.74993	5.47434	34.5923	3.3082	139.726	260.854	215.224	689.415	58.6015	167.024	210.708	2.91117	1.61815	12.8334	3.62542	0.94023	5.79333	1.12264	13.663	5.74494	8.44187	2.1806	6.81412	1.39895	0.01	20.3041	2.9739	146.614	80.4644	18.3193	1.70649	2620.87	4239.99	152.816	6.70217	1500.03	4956.68
1	5	5	6.70081	41.2443	1.83762	5.74211	8.57627	8.08087	1.41335	18.2061	682.022	2.15139	4.93427	5.40664	32.6358	3.23707	127.076	288.809	210.659	658.215	62.6678	166.322	200.434	2.73479	1.54019	13.9102	4.82046	0.851918	5.76619	1.09714	13.2724	6.72357	11.4976	2.645	6.84499	2.17633	1.84318	18.7433	2.9427	142.05	72.4851	17.4998	0.01	2500.51	4259.28	150.665	7.05788	1515.88	4899.07
2	1	6	6.10666	48.1886	1.54028	4.0694	7.0907	5.53616	0.01	22.7176	533.727	2.2652	4.48681	5.55403	28.2447	4.63856	100.966	240.981	201.938	597.008	50.4747	181.775	175.313	3.01238	1.16226	17.6904	5.16507	0.981912	5.5349	0.827291	11.3856	6.18124	6.7786	2.52432	6.7694	1.1216	2.2776	16.793	4.61925	107.365	92.3687	30.7054	2.76788	2097.09	4141.62	188.248	15.6817	1281.43	4961.46
2	2	6	6.40381	50.9095	1.0609	4.17593	7.24662	5.86188	1.20765	24.1757	557.763	1.66541	4.80352	4.30757	28.9909	3.97961	106.73	229.405	198.968	599.455	44.07	175.435	177.329	2.24834	0.01	16.678	3.34574	0.01	5.35474	0.982359	11.5871	5.20629	7.30652	0.01	8.45499	1.66129	1.93719	16.4048	2.95392	100.815	94.6968	29.7201	2.37106	2067.36	4036	183.745	13.5479	841.356	4941.76
2	3	6	6.6568	53.408	1.12933	3.89705	7.18713	6.05192	0.938289	24.9513	573.153	2.20125	4.74854	5.0877	28.6688	5.1028	113.435	246.311	197.988	617.442	53.3256	169.192	182.955	3.12737	1.19432	15.4219	5.01493	0.01	5.22495	1.08648	11.3758	6.01982	7.72609	2.00593	7.98523	1.56249	1.91272	16.1797	4.84296	106.462	99.3548	30.0888	2.36092	2099.33	4058.01	192.261	15.1054	1280.03	4977.27
2	4	6	6.40118	56.0913	1.51314	3.83389	6.88894	5.55624	1.84299	23.7591	533.938	1.63242	4.7387	4.42781	27.7818	4.75779	109.262	295.079	199.556	591.748	65.6257	176.043	177.803	2.43269	1.34725	16.271	5.2423	0.01	4.35957	1.12992	12.0467	7.02023	10.5884	2.54476	9.85627	2.02707	1.86182	15.5727	4.49988	109.461	99.2216	29.7624	2.41859	2152.73	4275.47	197.447	15.0667	1292.78	5115.46
2	5	6	6.68929	54.902	1.12423	3.75369	7.315	5.95651	0.01	25.3584	571.744	1.80595	4.54307	3.98414	28.9781	4.17483	117.818	357.258	215.966	628.728	76.4347	192.799	191.72	2.46065	1.33943	17.7102	4.87868	0.01	5.13734	1.08598	13.3032	7.52042	12.8651	1.64855	9.61922	2.11164	2.40193	15.968	4.21891	116.009	100.651	30.861	1.90051	2217.14	4585.96	210.873	15.7117	1145.84	5344.32
3	1	6	6.21386	55.4221	0.01	4.30776	6.71135	5.84541	0.01	20.3886	551.576	1.36202	4.44489	5.25151	27.9752	3.86927	104.677	217.929	204.049	568.676	43.5028	171.896	171.206	3.53802	1.29766	16.1623	7.85816	0.01	4.45233	1.0745	9.62099	6.63975	5.4075	1.57506	7.43005	0.01	2.74498	16.6066	3.90216	121.892	89.0861	23.291	1.54289	2350.1	4178.33	142.067	10.9081	1273.73	5202.09
3	2	6	6.11264	55.6189	1.31087	4.6652	7.0357	5.27502	1.63955	20.2492	561.253	1.58095	4.37529	4.75037	28.0958	3.94135	104.9	215.797	196.276	580.993	43.7116	167.597	171.102	3.58228	1.43844	16.1517	6.61015	1.08548	4.09421	0.01	10.3047	6.16851	6.11118	1.79967	8.30314	1.29587	2.45373	16.7112	4.073	123.27	88.8325	23.3723	1.72883	2346.51	4084.6	140.123	11.5881	1354.26	5092.88
3	3	6	6.19829	59.0388	1.32198	4.6488	7.12534	6.10571	1.69571	20.1331	563.969	1.86876	4.6101	4.72601	28.3886	4.13431	116.119	257.367	198.966	576.139	54.1582	175.595	183.491	3.81979	1.49875	16.868	8.14176	0.01	3.5553	1.33582	10.8321	7.02411	8.71686	2.1501	9.61264	1.21799	2.20219	16.3773	3.68155	126.323	87.5983	23.458	0.01	2372.73	4206.53	141.804	12.3326	1438.79	5228.92
3	4	6	6.22753	55.9778	1.13824	4.3483	7.19934	4.33164	1.38586	20.2798	569.264	1.33175	4.14634	3.55955	27.2414	3.02499	109.767	319.237	204.701	568.067	56.3476	177.643	158.672	2.91477	1.10793	16.8024	6.17568	0.01	3.44632	0.84353	11.2452	6.75026	11.0249	0.01	9.47348	1.38348	1.92543	16.6499	3.4713	122.964	88.3112	22.4021	1.45983	2416.46	4483.18	149.481	10.5742	217.884	5470.89
3	5	6	6.3433	60.9773	1.20242	4.06198	6.92161	6.05613	1.26908	19.5008	567.871	1.89329	4.36475	4.07511	27.1678	3.85076	113.469	342.43	204.303	575.663	71.0764	177.617	168.544	3.04834	1.18121	16.7735	7.476	1.09359	3.87569	1.21947	10.6035	7.38478	11.3553	2.26549	9.43713	1.50019	2.28948	16.0736	3.70026	133.232	85.7116	22.3452	1.53149	2464.83	4671.51	154.812	11.2062	1433.58	5534.78
5	1	6	8.32075	51.1234	2.12249	6.35488	7.45401	8.51305	0.01	27.8736	769.106	2.47729	4.06509	7.09188	23.7271	4.78555	135.488	373.427	268.941	681.161	71.0787	203.876	187.305	3.99415	1.80331	10.1155	6.20879	0.01	5.14214	0.01	10.4625	3.38724	4.93257	2.39968	4.72794	0.01	0.01	20.4608	3.65482	171.31	96.2735	26.5343	1.47844	2582.96	5565.47	160.643	10.1454	1297.57	6038.2
5	2	6	8.62507	53.9974	2.03665	7.22042	7.45001	9.47883	2.13682	27.453	824.252	2.28064	3.58986	7.43683	25.4387	5.07048	153.122	363.599	272.651	744.778	72.4495	210.27	212.027	3.74761	1.7857	10.4197	6.35632	0.961012	4.01688	0.01	11.0029	3.9132	5.44187	0.01	5.33637	0.01	0.01	21.1348	3.79834	178.219	100.802	27.7323	1.52415	2701.54	5681.64	165.26	9.35344	1110.59	6147.4
5	3	6	7.59637	52.1388	2.0771	6.21026	7.13574	8.03981	1.81757	23.2134	716.112	1.96893	2.8804	6.45766	23.9712	4.7333	134.917	315.965	232.654	658.136	64.7164	181.52	186.667	3.66547	1.657	9.10245	5.86941	1.03664	4.82551	0.01	9.77916	3.89342	6.82997	2.10933	6.23127	0.01	0.01	19.5484	3.7388	163.161	91.1384	24.1656	1.56273	2445.32	5241.88	151.666	11.1834	1259.45	5736.81
5	4	6	7.76015	56.4575	1.62351	6.06515	6.90016	8.58297	2.26785	23.5386	720.885	2.31814	3.32527	6.54434	23.0678	4.85523	140.186	368.194	238.017	657.548	76.0631	193.37	188.338	3.78656	1.70433	9.8537	6.26158	0.01	4.60508	1.00752	10.6431	6.33426	11.6746	1.84955	8.47227	1.26596	1.49949	18.7682	3.6206	168.05	91.7661	25.9619	1.65514	2482.98	5366.78	161.064	11.3654	1328.17	5837.47
5	5	6	7.89244	51.5065	1.59661	5.78438	6.77032	8.166	2.32212	24.6841	724.1	2.12121	3.45476	6.23399	22.8718	4.45558	132.929	437.06	248.654	654.347	84.9436	200.799	184.778	3.31101	1.62154	10.1271	6.32888	0.01	5.19055	0.01	11.7336	7.95764	15.9832	2.0367	10.185	2.13562	1.58019	20.1989	3.31146	177.931	96.2837	27.4917	1.92433	2519.69	5619.9	175.039	11.1674	1164.81	6179.95
6	1	5	4.29505	39.8721	0.983104	4.72832	3.4335	5.17249	0.01	14.6078	440.02	1.43943	1.50406	4.14666	11.9202	2.21796	74.7923	168.755	118.292	434.682	33.3005	98.9789	113.204	2.10859	1.19594	9.21105	2.31668	0.01	4.22151	0.01	7.39161	3.24186	4.2991	0.01	4.70569	0.01	1.29553	11.736	2.94667	95.1159	68.1586	23.991	0.01	1673.39	3806.48	116.239	9.19621	805.988	3987.28
6	2	5	6.43833	53.6689	1.57315	6.20167	5.15927	7.23229	1.42763	20.292	665.747	1.87362	2.11531	4.55248	17.0615	3.79386	121.401	240.018	160.859	619.993	53.5268	141.402	173.209	3.09409	1.43407	12.0651	3.11797	0.993746	3.956	0.01	10.4379	4.73035	7.46843	1.42496	7.43908	1.11277	1.62792	16.8885	3.89827	127.369	88.9506	31.3529	1.36792	2254.13	4753.61	146.099	11.2616	1051.16	4916.52
6	3	5	6.75369	54.2865	1.07965	6.32889	5.38532	7.06685	1.43522	21.3152	687.772	1.75793	2.05651	4.63493	17.4585	4.14681	131.142	281.077	169.111	647.107	61.1565	154.588	187.848	2.67492	1.4072	12.3768	2.44173	0.01	4.05698	0.01	11.0127	4.13042	7.64574	1.1556	7.41048	1.14348	1.36687	16.6521	3.45351	135.713	93.1476	32.9068	0.01	2357.72	5035.83	154.791	11.4036	832.289	5251.35
6	4	5	9.18452	64.4433	2.02214	8.16222	6.3076	9.76983	2.40641	28.0207	937.54	2.26968	3.01942	6.15551	22.2903	5.72681	190.028	418.289	221.91	866.332	97.2435	203.047	255.603	3.4864	1.70809	16.094	4.18002	1.41932	4.39555	0.858652	15.4538	6.62864	12.3533	2.72438	10.0503	1.68503	1.79864	22.0694	5.53587	178.013	116.85	40.2605	1.71835	2981.36	6216.49	197.578	13.5333	1345.5	6292.45
6	5	5	6.81587	56.7298	1.28099	6.11406	4.84226	6.80386	2.02892	20.5113	664.624	2.21296	1.96749	5.08973	16.8624	4.13248	124.541	353.51	168.842	623.337	75.8309	156.932	179.099	3.08686	1.46821	13.0134	3.33999	0.01	3.73702	0.789361	11.1447	4.84861	10.2283	1.76254	7.50947	1.43173	1.60277	17.3109	3.804	147.113	94.6406	32.1422	1.52584	2447.15	5498.05	170.182	11.5891	1255.39	5654.13
7	1	7	4.47874	50.6898	0.01	2.9118	3.56239	5.04468	0.01	18.6193	366.419	1.78283	1.48476	4.94096	14.0269	3.27362	69.44	173.675	119.554	520.52	33.4445	110.141	153.995	1.9706	1.25212	6.30127	3.33349	0.01	5.18799	0.01	9.88651	4.86228	7.92659	1.45686	6.17012	1.22368	1.15688	15.6271	4.60099	120.977	84.7769	31.2998	1.7763	1690.64	4297.56	195.387	9.99046	1248.26	6362.79
7	2	7	4.67187	55.64	0.01	3.20303	3.34449	5.68979	0.01	19.2075	403.352	0.01	1.1902	4.84169	15.4453	4.27832	83.6433	176.194	120.661	559.248	36.4432	115.802	178.618	1.61237	1.28054	6.62519	3.07249	0.01	5.27088	0.01	10.6391	4.42348	8.59496	1.8573	6.73087	0.01	1.38343	16.9245	4.5004	133.635	92.3107	32.6043	1.69704	1778.7	4474.67	201.196	9.59501	847.56	6607.58
7	3	7	3.76556	50.994	0.01	2.65446	3.2357	4.60486	0.01	15.5107	342.615	0.01	1.33979	3.8705	13.0791	1.04973	65.9208	168.517	101.823	469.963	33.9024	97.5648	140.348	1.3756	1.36305	5.55791	2.79286	0.01	5.1558	0.01	9.07341	4.25105	8.16925	0.01	6.20361	1.19206	0.948265	14.8962	4.41871	121.074	84.2759	28.6211	1.59084	1638.83	4161.17	187.605	9.07744	1205.91	6231.43
7	4	7	4.68223	52.4535	0.01	3.19636	3.65666	5.04061	0.01	18.4087	390.51	1.92674	1.40552	3.94049	14.0151	3.73094	78.3962	216.18	121.834	527.911	42.4183	116.974	159.302	1.44585	1.36386	6.77312	2.7807	0.01	4.70741	0.01	10.3856	3.66397	10.1215	1.54265	7.15263	1.19875	0.01	16.5241	4.36732	138.889	90.9817	30.5735	1.74	1863.09	4721.92	201.08	9.36145	1025.63	6655.41
7	5	7	4.59685	53.5711	0.01	3.48188	3.51911	4.92424	0.01	17.88	391.33	1.81179	1.38117	4.27486	14.4858	3.73446	78.2744	250.092	125.529	529.845	49.5986	123.335	162.593	1.86614	1.52047	6.94383	3.4508	0.01	4.66194	0.01	10.9738	4.93807	11.1942	2.22091	7.97125	1.47598	0.01	15.0857	4.79861	140.115	90.5742	28.6424	0.01	1815.73	4806.91	193.692	9.3326	891.916	6880.9
8	1	6	8.01832	48.2992	1.51366	6.3952	8.83373	8.01709	1.97537	24.8044	658.902	2.14895	5.57305	6.07723	35.0369	4.80711	127.835	278.467	259.664	768.728	67.9314	172.013	233.038	4.83566	1.56714	21.8073	4.22685	1.00185	4.70455	0.904921	11.2679	4.64654	5.9805	1.23325	6.34314	1.5786	2.47055	16.2666	3.19205	122.767	79.6898	24.6831	1.70122	2182.72	3853.32	142.507	12.317	1569.48	5283.66
8	2	6	7.20598	47.3861	1.47077	6.0847	7.90688	7.56277	0.942254	22.4714	632.204	1.62455	5.00224	5.2942	33.7987	3.66944	121.505	246.882	227.698	710.002	60.1172	149.953	214.523	3.78635	1.7072	17.0399	2.74928	0.01	5.15921	0.841271	10.1289	3.95269	5.77623	1.83953	4.99522	0.908441	1.14493	15.7444	3.89707	114.205	77.7011	24.3879	1.5545	2041.86	3534.3	137.058	10.6184	1292.52	5037.12
8	3	6	7.79957	48.1594	1.63952	6.30929	8.48531	8.00767	1.70223	23.4148	643.071	2.28516	5.68251	5.59628	34.2954	4.28429	126.999	278.988	230.789	734.483	67.2845	148.685	221.797	4.93313	1.80564	16.6104	3.06155	1.16168	5.54942	1.08186	11.3804	4.58217	8.53405	1.72115	6.12599	1.09336	1.16115	17.7493	3.71663	123.736	81.4068	26.2694	1.77067	2131.28	3856.13	148.39	11.6992	1537.21	5340.72
8	4	6	7.7742	48.4078	1.58474	5.23547	7.79486	7.67155	1.33033	22.4822	612.261	1.9354	4.81575	4.78816	32.4365	4.46701	120.381	315.264	220.855	690.804	72.2205	145.006	208.943	3.73519	1.64514	16.3982	1.80509	0.01	5.41733	0.96554	10.7693	4.44958	9.54526	2.15965	5.50757	1.18457	1.24643	16.2221	3.35348	130.542	83.33	27.7719	1.9561	2077.83	4033.24	154.927	13.4369	1458.85	5389.16
8	5	6	8.11301	45.7697	1.40237	5.57883	7.67061	7.39175	1.58312	23.0462	620.432	2.10909	4.63583	4.82209	31.9888	4.34834	115.56	361.26	233.715	684.423	80.3847	150.961	200.787	3.94586	1.66987	17.97	2.9199	0.01	5.46331	0.879594	11.0786	5.97141	12.6951	2.05847	6.60679	2.05701	1.69684	17.3007	3.66351	134.825	85.3837	28.8537	2.07734	2168.01	4406.46	165.101	13.2627	1582	5717.03
9	1	5	7.8798	48.9885	2.03008	6.48523	6.63231	6.89258	1.74264	24.7447	790.577	2.2032	3.25937	5.48399	28.3237	4.74423	146.517	377.758	243.406	881.095	87.8926	189.284	250.016	3.64759	2.21748	20.015	3.36679	1.2193	5.09611	0.01	12.4539	5.02655	6.23452	2.16135	5.13875	1.26626	1.56308	14.7129	2.76393	122.385	67.1003	28.2575	1.63068	2002.85	4922.04	162.048	9.55575	1294.54	6035.56
9	2	5	7.65123	48.7037	1.93534	6.43698	6.90508	7.27653	2.0731	23.6408	805.814	2.30532	3.23999	5.20345	28.2356	4.60717	146.885	360.672	228.224	866.638	82.6249	179.921	246.064	3.88982	2.04836	19.4939	3.92893	0.01	5.45895	0.01	12.1881	5.06655	7.88511	2.18353	5.7958	1.87494	1.97412	14.5911	2.97734	115.328	63.7132	25.8798	1.49048	1907.05	4651.36	151.841	9.81881	1158.29	5769
9	3	5	7.68077	51.2729	1.76139	6.39696	6.89046	7.31725	1.91334	23.9095	809.193	2.06131	2.9132	4.80699	28.1472	4.84688	152.416	406.175	230.344	873.245	96.0285	184.499	247.791	3.92957	2.03098	19.4093	3.5797	0.954912	4.48388	0.732618	13.6622	5.62166	11.3139	2.04189	7.52096	1.58957	1.72255	13.8922	2.1711	124.371	66.2746	27.2846	1.61979	1989.02	4826.75	162.664	10.2796	856.434	5967.39
9	4	5	8.57741	50.2557	1.53298	6.21223	7.0812	7.31693	2.7651	25.4995	835.839	2.37961	3.68446	4.66974	28.6788	4.85105	154.791	481.63	246.989	909.591	106.462	196.949	259.805	3.99126	2.00827	19.4736	4.18778	0.01	3.8858	0.01	14.7429	6.80574	14.7844	2.18686	7.6273	2.06169	1.64685	15.4841	2.43009	132.716	71.4721	28.2471	1.38643	2115.63	5114.05	178.353	9.63391	1003.89	6169.05
9	5	5	7.57617	53.9652	1.93977	5.46697	6.47622	7.49503	1.54632	24.1947	787.653	2.27982	2.89716	4.08986	26.9089	4.59391	146.367	505.197	237.805	864.792	115.642	199.292	236.742	3.6089	1.96649	19.2532	2.90711	1.07647	4.23823	0.933262	12.9426	5.73622	13.4897	1.6894	7.23216	1.92969	1.49759	14.3335	2.48224	131.198	65.8333	26.162	0.01	1948.35	4919.86	169.577	9.51984	177.267	5862.68
10	1	6	7.36683	50.8147	1.6521	5.36938	5.78026	7.28247	1.86906	27.028	722.857	2.36873	2.4781	5.56147	23.9084	5.3102	131.203	440.261	263.641	875.876	85.4808	218.065	242.639	4.83364	2.43923	14.8001	6.99689	0.01	4.12495	1.08206	14.8545	6.02905	8.85088	2.34999	7.00002	1.22169	1.43006	12.2194	3.48516	123.56	64.5745	30.1835	1.76294	1940.55	5138.42	200.092	11.3991	1073.29	6576.2
10	2	6	8.34638	47.2296	2.30881	5.25593	6.17662	7.73445	2.10299	28.4651	790.442	2.22568	3.34121	5.69348	25.0264	4.98542	141.157	416.198	263.915	919.08	78.086	206.088	254.621	4.26671	2.93835	13.0931	6.78764	1.2842	4.97418	0.01	14.3363	6.10894	8.50881	2.40623	6.24624	1.15853	1.35129	11.9412	3.58576	118.544	61.9296	30.2145	1.75437	1858.62	4875.03	194.164	11.3142	1352.32	6315.51
10	3	6	6.60347	46.2552	1.22927	4.39589	5.02837	5.88776	1.15243	22.6818	638.935	1.73083	2.23976	4.41242	21.1466	3.72522	113.059	344.048	212.065	741.226	59.1996	170.887	193.769	3.14695	1.90269	11.0219	5.08367	0.927959	3.62999	0.01	12.0076	4.53866	8.35846	1.77299	5.60791	0.01	0.01	9.7614	2.80775	97.3539	54.0525	25.5942	0.01	1586.94	4279.59	171.524	9.5295	128.168	5697.29
10	4	6	7.93698	50.1202	1.87434	5.5094	5.84393	7.3509	2.11394	26.9492	758.633	2.37193	2.75228	5.89848	24.4666	5.37115	145.493	442.827	252.996	903.492	89.5154	206.134	257.357	4.48211	2.51622	13.382	6.50144	1.04556	4.7657	1.09427	15.7886	6.83847	13.3859	2.5109	7.83136	2.00609	1.09388	13.0267	3.21773	129.558	66.4847	32.2679	2.00811	1971.48	5158.49	207.628	12.6105	1362.52	6613.61
10	5	6	9.17673	56.6865	2.26288	5.58694	6.59119	9.21384	1.92056	31.5968	867.813	2.76305	3.41093	5.93	27.5818	6.36987	171.066	579.831	295.398	1031.46	118.422	251.242	303.16	4.60211	2.54888	16.1778	8.13305	1.61176	4.54651	0.830761	19.443	9.80095	19.3206	2.4585	10.8714	2.37865	1.62866	14.6639	3.80583	151.253	75.1054	34.8379	1.95948	2176.34	5659.87	237.847	12.3039	792.471	7205.91
11	1	5	7.82838	49.244	1.6894	5.77778	6.16388	7.44806	1.7196	25.3958	785.082	2.80017	2.71829	6.30844	27.9967	4.54031	145.439	348.459	214.88	1009.84	68.7232	194.524	285.941	3.41002	1.62357	14.68	4.91117	0.01	5.75329	0.01	16.8914	5.76409	9.62872	2.42609	9.23196	1.28814	2.26791	14.392	3.23642	110.264	65.2684	33.1161	1.83151	1926.53	5088.52	180.721	11.602	892.366	6704.45
11	2	5	7.14018	44.5902	1.47274	4.39728	5.72844	6.5885	1.67294	21.032	654.501	2.24459	2.66941	5.44726	23.8187	3.95515	118.013	269.308	171.968	836.699	51.78	152.475	223.016	3.07202	1.29614	11.1742	3.74672	0.01	5.53977	0.01	12.7302	4.28958	6.67637	1.58919	6.11739	1.18751	1.74642	13.2717	2.78676	98.2596	58.7422	31.2563	1.57688	1704.87	4422.6	164.265	11.8334	1224.54	6065.5
11	3	5	8.15038	46.7687	1.75203	5.75805	6.53728	7.46321	2.1484	24.2088	759.569	2.61705	2.87331	5.79826	27.332	3.89755	142.291	350.332	196.21	961.343	70.881	180.326	262.921	3.92058	1.8719	12.7857	4.04871	0.918488	4.00371	0.811924	14.8538	5.6859	10.0685	1.852	7.75867	1.55188	1.69751	14.5251	3.3647	111.725	69.3791	33.6466	2.18813	1919.69	4979.05	183.358	11.7712	765.785	6641.24
11	4	5	7.51523	47.7066	1.83239	5.19928	6.53307	7.21511	2.31022	22.8812	715.253	2.48108	2.45133	4.73108	25.1737	4.50545	133.117	396.523	192.772	906.075	79.3391	178.324	249.849	4.10563	1.71161	12.6909	4.61586	0.01	6.06981	0.761851	15.3626	5.27994	12.7167	1.92728	8.68126	1.63577	1.39462	15.3343	2.82515	113.088	68.954	33.9794	2.0643	1909.37	4991.97	187.922	12.4313	1302.66	6644.82
11	5	5	7.71327	43.8154	1.94216	4.8034	5.89716	6.68449	1.33498	23.1763	702.596	1.88444	2.72141	4.76494	25.1503	3.70577	129.927	432.948	194.939	866.794	84.1326	179.947	254.419	3.43053	1.67384	12.3528	4.05806	0.01	5.15786	0.784709	15.7209	6.09664	14.4632	2.71321	9.05664	2.00761	2.05224	15.0697	3.30891	114.27	68.961	32.3909	1.54722	1888.52	5050.39	186.395	11.105	197.355	6549.1
12	1	6	4.43417	31.7507	0.01	4.05616	3.66519	5.48693	0.01	13.2559	423.429	0.01	1.98231	4.24609	14.8335	2.23264	68.4446	188.293	124.662	445.244	52.2501	78.7607	116.575	2.30939	1.43968	9.08177	1.31239	0.01	5.01043	0.01	6.79212	2.23391	3.53357	0.01	2.37068	1.41228	0.01	10.8872	1.69599	98.5227	46.6571	14.4153	1.47937	1204.26	3079.85	92.0544	8.07425	685.995	3926.86
12	2	6	7.72099	46.925	1.78994	7.96789	6.55931	11.3426	1.73526	23.3283	839.255	2.33518	3.27997	7.50039	27.7089	4.61129	153.941	328.848	226.232	855.513	99.9773	146.221	242.281	3.96714	2.70621	16.0119	2.31995	1.349	5.18552	0.912512	13.6543	3.40382	6.23016	1.80417	3.72887	2.61242	1.37011	19.5044	2.06524	164.686	73.2498	23.8458	0.01	1920.75	4795.27	133.241	10.7727	229.745	5768.14
12	3	6	8.18477	48.7413	2.11906	8.05282	7.22841	11.972	2.10859	24.1224	870.513	2.71868	3.40357	8.12457	28.8563	4.71512	164.146	333.345	223.891	907.448	97.7999	144.574	257.204	4.21305	3.1294	15.6541	2.98542	1.79151	5.62405	0.768399	14.562	5.10381	7.4186	1.02669	4.44574	2.13859	1.53308	20.2145	3.33553	174.984	78.1719	25.0064	1.81929	2011.26	4946.9	144.224	10.7733	1148.88	5954.64
12	4	6	8.57639	49.9771	2.31768	8.56134	7.93035	13.3937	2.57121	26.4948	949.101	2.53915	3.50797	8.96721	30.5618	5.88281	177.636	415.159	246.494	977.454	121.955	159.034	269.259	5.19769	3.70082	18.0219	4.13707	1.86591	5.22098	1.07845	17.2955	7.23099	12.4303	2.57323	6.42187	2.71984	1.99024	22.7133	2.82754	189.803	84.8556	27.581	2.17346	2247.03	5418.05	163.569	11.1387	1427.25	6331.23
12	5	6	8.40267	47.661	1.91397	6.93638	6.90093	10.492	1.56928	24.4227	825.766	2.13048	2.85286	6.26237	26.2904	3.9557	153.077	403.815	218.266	851.541	109.327	143.148	241.866	4.36365	2.86117	15.7159	2.85824	1.0136	4.84044	0.01	14.7699	5.20129	12.1196	2.0806	5.52237	2.14824	1.50769	19.6622	3.12374	166.339	74.286	24.0313	1.92303	1978.02	5014.44	152.498	10.1281	860.036	5854.05
13	1	5	7.61089	46.7235	1.44113	5.48197	5.59562	6.53028	1.31133	18.8241	619.755	2.46678	2.75682	4.24949	25.0914	4.14408	131.269	340.979	197.545	980.634	112.833	130.117	256.594	4.07649	3.1195	19.4305	2.43448	1.4402	5.27162	0.01	10.2854	4.06021	6.40972	1.23091	3.82141	2.2981	1.68591	18.3978	2.68922	125.669	60.6738	24.8801	5.92632	1469.41	3996.27	289.738	19.4325	1439.79	6492.39
13	2	5	8.27204	55.3388	1.6946	5.5881	5.99843	6.40562	2.46969	20.1849	673.849	2.39315	2.89053	4.12868	26.0196	4.02201	149.314	351.932	196.206	1021.05	118.161	128.997	275.739	2.30031	2.92431	16.6545	0.818946	1.18432	4.79412	0.01	11.0742	3.88721	6.89236	1.12805	3.30856	2.14349	1.42792	17.539	2.55336	122.835	56.714	24.67	4.46832	1405.9	3944.59	282.645	15.8469	0.01	6592.81
13	3	5	7.58782	54.1423	1.47968	5.28674	6.03503	6.37048	1.71463	18.7484	648.268	2.13835	2.63508	4.29626	24.9247	3.96661	140.03	368.489	186.095	944.701	118.756	122.043	261.772	3.3043	2.9495	15.8737	1.88601	1.36875	5.13874	0.01	10.6183	4.22155	9.52858	1.37012	4.35091	2.34848	1.4165	19.4649	2.93597	133.522	61.187	23.7462	5.5293	1491.3	4167.56	289.429	18.9028	898.042	6712.06
13	4	5	7.97026	55.4829	1.71559	4.94964	5.57863	6.16903	2.42391	21.5362	681.073	2.24889	3.19742	3.34969	25.7393	4.40361	147.829	487.97	208.313	1022.22	148.457	141.678	275.52	3.41051	3.17341	19.1057	1.60981	1.93326	5.16512	0.881334	12.3757	7.19761	15.4445	1.70525	6.22752	3.84326	1.87092	20.1192	2.6846	142.341	66.6536	27.0407	4.96418	1618.6	4683.92	303.709	18.7619	1058.73	7156.39
13	5	5	8.63267	56.7027	1.86857	5.07215	6.13054	5.6426	1.27877	22.3291	717.283	1.8052	2.76827	4.1425	26.9643	4.21514	159.763	568.094	230.053	1090.39	170.633	157.949	303.54	2.63426	3.30617	20.7098	1.06766	1.06772	5.08249	0.01	13.6686	7.35302	17.467	1.69727	6.41463	3.9045	1.89218	21.6145	3.12386	148.494	71.0936	29.9758	5.14664	1659.31	5291.66	317.458	17.7084	0.01	7708.51
14	1	6.5	6.74648	53.8171	1.73552	5.5807	7.41811	6.55171	0.01	28.9316	681.397	3.9267	1.92882	10.6269	31.6295	5.61532	133.77	411.665	445.177	982.377	83.174	301.956	271.463	10.3	6.32612	24.8296	7.04013	2.78107	5.05132	0.01	12.7218	7.78549	6.31358	0.01	4.97919	0.01	1.74233	11.1491	1.8918	110.312	50.034	20.9491	1.44886	1852.61	3693.57	201.484	10.2806	880.964	6781.83
14	2	6.5	7.38854	52.87	1.34247	6.06618	7.90669	6.8129	1.69959	29.7824	711.606	4.10009	2.74919	10.8873	32.7471	5.38927	137.496	413.113	438.486	1024.75	84.4438	303.247	289.319	10.2439	6.44158	25.7857	8.30211	2.33043	5.30415	0.01	13.7261	9.94446	7.6507	0.01	6.62713	1.09444	1.81699	11.5527	2.41443	113.716	51.8106	21.2695	1.55235	1870.04	3432.63	200.757	11.668	1699.2	6653.1
14	3	6.5	6.5604	51.048	1.54992	5.29643	6.94074	6.09605	1.61412	26.3728	622.02	3.31322	2.9832	9.34967	29.3044	5.06357	122.763	380.612	381.134	900.382	79.4928	260.283	245.886	9.26409	5.71512	22.146	6.34707	2.72074	4.98575	0.01	12.3072	8.87435	9.42019	0.01	6.64071	1.09412	2.06386	10.2926	2.30417	105.241	47.6883	19.5252	1.97123	1649.96	3080.28	180.832	9.7136	1477.84	6163.04
14	4	6.5	5.98871	47.7294	1.20093	4.5737	6.13768	5.9788	0.01	23.7664	557.943	2.79979	2.24568	8.32242	26.9466	4.30193	105.451	388.984	344.755	811.193	76.5984	235.343	220.041	8.60688	5.38631	20.5188	6.08727	2.63583	4.33602	0.01	11.0647	8.74362	10.4733	1.94741	7.10467	1.64321	1.81199	9.63727	2.25958	103.995	46.7298	18.9553	1.57291	1567.99	2942.16	172.323	9.86442	1488.81	5854.23
14	5	6.5	8.50396	56.0709	1.70599	5.86479	8.3233	7.06526	2.84849	32.4761	778.576	4.15285	2.6862	11.098	36.0575	6.64159	152.372	615.262	476.704	1095.84	121.725	339.674	308.315	10.5188	7.27817	28.344	8.86105	3.50219	5.64855	0.01	16.7472	13.8911	16.7783	2.10518	10.9613	2.22841	2.86735	13.7862	2.97599	148.286	65.5879	26.2389	2.32621	2130.74	4154.98	228.34	11.5195	1909.6	7499.82
15	1	5	5.22134	47.4497	0.975031	3.99012	4.87212	5.27394	0.01	19.3515	532.371	1.81393	1.6445	4.5025	20.5093	3.44988	97.2931	287.383	174.188	632.839	57.3683	150.366	188.509	2.66709	1.44207	12.8151	3.70327	0.01	5.3577	0.01	12.1183	4.15097	9.38382	0.01	7.20513	0.01	1.9169	9.93352	2.16551	97.35	56.4424	26.6004	0.01	1624.75	4497.28	172.703	8.92727	132.537	6029.58
15	2	5	5.59522	46.9489	1.19711	4.61872	5.19528	6.3457	0.01	20.1583	559.524	1.73901	2.07665	5.25035	20.9369	4.16952	109.526	290.747	177.486	654.381	58.724	152.002	200.922	2.67267	1.38232	13.6307	5.26183	0.01	5.18109	0.01	12.8146	5.08399	10.9612	1.69327	7.8766	1.26306	1.98929	10.9181	2.45704	97.1069	59.447	28.2629	1.67591	1702.84	4503.69	180.473	10.7136	1338.49	6069.74
15	3	5	5.33557	44.5128	1.50127	3.94229	4.48659	5.68422	0.01	19.1261	517.972	1.77359	2.00054	4.60987	20.4928	3.31339	98.8999	262.148	162.49	624.974	51.9689	137.222	187.344	2.63848	1.52841	11.5331	4.21744	0.01	5.30156	0.990315	11.8722	5.04628	9.24943	1.66298	6.3141	1.43128	1.56618	10.2443	2.44674	93.7798	56.6234	26.0375	1.53974	1672	4298.79	174.103	10.0055	1135.18	5889.15
15	4	5	5.39537	47.2018	1.4932	4.19461	5.134	5.5833	2.62106	20.5665	573.887	1.85424	1.95458	4.21077	21.8931	2.4063	113.738	286.819	171.288	690.456	57.6	144.996	201.238	1.36603	1.40936	10.2932	3.45435	0.01	5.86835	0.01	13.1915	4.25108	10.3066	2.0472	6.64852	0.01	2.05029	10.6106	2.4425	98.4423	61.0949	27.0947	0.01	1746.25	4586.07	188.793	9.78663	58.88	6230.94
15	5	5	5.34022	44.1706	0.01	3.76329	4.93984	5.3513	0.01	18.0403	509.457	1.83523	2.33493	3.88024	19.2186	3.52351	100.047	263.133	152.472	612.759	53.049	124.824	181.708	2.42905	1.18311	10.2319	3.917	0.01	5.40502	0.01	11.7949	4.9795	9.76395	1.53484	6.41928	1.30864	1.50397	10.3652	1.85396	102.787	60.1383	26.01	1.57303	1692.74	4415.57	177.98	10.474	1148.76	6018.23
16	1	5	7.20086	52.2378	1.90602	8.7901	6.86905	13.1866	1.56275	28.8976	1009.18	3.11916	2.35013	10.9327	26.957	4.92992	194.255	488.054	327.748	1148.22	98.8451	300.599	334.665	6.17535	2.91138	20.8164	10.528	1.45169	5.22054	0.01	17.6788	7.1256	11.9961	2.24962	10.7074	1.60159	2.46948	15.0987	0.01	175.575	67.5427	26.7954	0.01	2355.26	5868.53	180.952	9.25261	1109.4	6986.04
16	2	5	6.08815	52.1525	2.09937	7.39925	5.77842	10.5759	1.8404	23.1943	800.016	2.9258	2.08263	8.40205	22.1165	4.64877	146.422	407.329	257.799	922.939	79.1836	243.546	247.622	5.27901	2.7602	17.5069	8.15125	1.46138	4.64788	1.11522	13.5031	7.21554	11.8945	2.17792	8.44513	1.55406	1.65168	12.4886	1.73052	141.055	59.8842	23.8087	1.46333	1985.32	5039.53	156.679	9.24395	1289.54	6062.64
16	3	5	6.92405	50.6704	1.94807	6.86622	5.35318	10.3418	2.18625	23.7319	838.088	2.76305	1.95408	8.71101	22.5358	4.49543	159.585	447.089	262.894	949.774	89.1397	231.617	268.957	5.2832	2.66024	15.4299	7.84097	1.86079	5.1633	0.01	15.6705	9.02748	16.5554	2.63552	11.1743	2.5985	1.77568	13.9469	2.65313	156.435	64.9674	25.94	1.87744	2061.08	5267.31	173.037	9.32857	1273.34	6256.46
16	4	5	8.23245	56.0516	1.92713	7.75232	6.91845	11.8493	2.02311	28.9897	1015.9	2.58943	2.65474	8.4383	25.999	4.43357	199.383	618.84	310.27	1112.69	121.653	282.201	325.952	5.10744	2.74821	17.9315	8.00027	1.02319	4.60717	0.833054	19.2517	10.4366	21.6083	1.8825	12.1991	1.9927	2.01264	16.6435	3.20541	191.748	78.0921	32.0683	1.93733	2441.11	6235.53	211.748	10.5421	441.085	7148.08
16	5	5	6.50847	50.2443	1.79824	5.76762	5.19604	8.4195	0.01	20.9458	739.901	2.44218	2.08783	6.53088	19.8852	3.76309	139.983	500.477	234.513	818.646	93.0267	203.418	234.511	4.43518	1.9321	12.6178	6.52328	1.0175	4.99882	0.01	13.7379	7.44114	15.9952	2.23996	9.09712	1.64244	1.25207	12.769	2.22592	144.056	60.4812	24.6874	1.53167	1888.92	5079.67	172.127	9.53665	759.521	5894.5
17	1	4	7.98358	53.6624	1.6971	5.48951	7.57194	8.28844	1.4225	26.5598	693.816	3.07601	4.65747	9.05782	34.7133	4.28103	140.571	379.313	318.447	895.629	84.1114	243.148	270.164	6.19151	2.74367	33.0123	5.66413	1.74586	4.97438	0.93231	13.2768	7.74011	8.64093	1.37813	8.73992	1.54078	3.18437	15.9943	2.96375	115.984	69.9532	31.2385	2.50609	2063.25	4260.27	216.826	14.1809	1504.31	6416.01
17	2	4	7.75316	51.5986	1.86404	6.36963	7.4133	8.48168	2.27236	24.2903	660.359	3.15512	3.89196	8.67661	33.8409	4.89613	126.537	329.835	284.74	851.121	73.0973	208.49	239.347	5.41001	3.06451	27.1415	6.34506	1.67042	4.7244	1.11841	12.2772	6.74323	7.32138	1.84753	5.92887	1.80022	1.79386	14.5164	3.26297	109.949	64.9143	29.3432	2.56586	1905.7	3767.09	197.159	13.8674	1556.87	5921.79
17	3	4	7.50278	48.4921	1.65639	5.47139	6.96446	7.42904	2.16231	23.1549	632.746	2.94578	3.60983	7.64553	31.6612	4.30254	122.204	339.214	270.43	808.352	72.6188	193.077	231.915	5.19648	2.20254	24.13	5.79231	1.77206	5.02679	0.807728	12.4022	6.26597	8.34835	2.47561	5.94498	1.38338	1.7415	14.9296	2.72213	110.86	65.6101	28.7529	2.37025	1923.85	3787.86	199.043	14.07	1500.08	5984.53
17	4	4	8.17512	47.1836	1.46216	5.27081	7.58083	7.27569	2.23431	25.8982	679.826	2.73465	4.20619	7.94513	33.2053	5.02608	132.402	433.438	293.385	864.147	89.5694	211.542	251.132	5.11957	2.4467	26.1244	6.70942	1.59109	4.46997	1.09626	13.35	8.29264	12.9029	1.66512	8.02082	1.89318	2.1225	16.2238	2.60109	128.869	71.203	29.5836	2.83048	1985	4243.72	211.892	13.3265	1577.59	6350.35
17	5	4	7.02448	44.5409	1.33015	4.85051	6.31154	7.34184	1.21372	22.085	587.373	2.20334	3.57005	6.99108	28.4099	3.62315	110.438	444.679	269.853	762.631	87.1287	195.685	221.034	5.20354	2.4547	24.7266	5.44342	0.01	4.9427	0.01	12.1824	7.84477	13.2222	0.01	7.75499	1.78912	2.05091	15.5617	2.89186	153.547	68.7109	28.6025	2.49297	1908.27	4114.01	204.286	12.6079	1231.45	6147.53
18	1	7	9.10028	55.1056	1.67025	6.37369	6.60887	7.75229	2.3758	30.4014	694.61	3.13806	3.23718	7.18101	27.9192	6.29341	136.206	336.465	305.888	1119.43	74.1349	319.39	327.482	3.80865	2.13056	30.0299	4.25911	1.08699	4.12039	0.950527	15.3505	7.48995	6.41742	1.94804	9.05681	1.11987	2.81687	24.1431	7.02826	141.598	115.636	35.023	2.09061	2885.63	4510.07	178.361	12.3859	2233.71	7210.04
18	2	7	10.2523	57.43	1.91184	6.69694	7.66963	9.14178	2.39239	32.9635	783.022	3.02629	4.03074	8.00761	29.8097	7.06379	158.773	345.962	317.007	1222.93	76.9155	326.813	358.87	3.95161	2.49837	29.5423	5.91952	1.06888	4.13564	0.01	16.5789	7.93339	8.74768	2.59492	11.1671	1.17936	2.53982	25.393	7.11952	144.932	118.906	34.762	1.96315	2935.08	4444.17	180.067	12.5203	2253.05	7116.31
18	3	7	8.79167	52.9228	2.01867	5.50931	6.44475	7.24757	2.42436	28.9996	665.611	2.62375	3.18253	6.78154	26.6425	5.49997	129.3	324.572	270.434	1036.8	70.5643	284.525	292.194	3.2658	2.08684	24.984	3.51415	1.31992	3.81384	1.16253	16.0949	7.49202	9.90816	2.3858	10.581	1.41187	2.19714	22.8215	6.67066	140.151	114.099	32.9961	2.35728	2744.91	4282.02	175.491	12.4449	2139.27	6925.35
18	4	7	9.5978	55.2935	1.47039	5.74837	6.88886	7.42354	1.9559	31.6762	719.225	2.44587	3.89535	6.13295	28.0495	5.73127	143.168	435.387	306.724	1102.61	90.7075	313.84	318.517	3.7348	1.99935	27.2679	4.79705	0.888937	4.69591	1.17677	16.4083	8.85313	13.9963	3.26493	13.3259	1.81279	2.51234	23.7108	6.99908	158.365	121.44	34.4589	2.41985	2928.28	4899.79	198.909	13.5541	2266.34	7438.51
18	5	7	8.15068	49.7124	1.07491	4.46886	5.43023	5.17799	1.05589	26.172	590.344	1.96987	2.8883	5.28807	23.1626	1.1002	112.017	422.17	264.229	945.175	78.7121	268.732	268.708	2.83392	1.63848	24.1637	2.12563	0.01	3.89	1.03974	14.6405	8.19878	13.7908	2.05935	11.7918	1.41696	2.08452	20.8559	6.36958	144.663	110.387	31.6567	1.98797	2614.58	4703.69	186.033	12.2475	1807.54	6986.83
19	1	5	9.75783	60.1196	2.79662	11.915	7.46694	13.554	2.67166	31.2165	1200.77	3.15082	4.03033	10.4091	29.423	6.56411	222.219	553.899	366.167	1186.62	126.995	302.391	350.784	6.2736	2.54656	32.3326	9.20216	1.57634	5.64233	1.01795	16.9395	6.64542	9.8074	2.64103	8.00061	1.45514	2.23211	21.494	2.93842	206.156	89.4632	29.5544	1.75038	3091.84	6629.58	185.665	12.3874	1640.6	7199.04
19	2	5	7.83042	55.2651	2.51898	9.30072	6.21453	10.715	1.74761	24.5061	976.466	2.97169	2.58418	8.03716	23.8395	4.97177	180.241	401.709	275.002	956.06	93.0026	218.64	268.657	5.17168	1.80354	22.4942	5.86347	1.40914	5.20872	0.01	12.8759	4.96017	7.99415	2.13598	7.39812	1.41332	2.25015	19.1296	2.94679	165.382	74.5605	26.706	1.93517	2538.08	5633.25	154.923	11.0906	1363.11	6112.38
19	3	5	9.37192	59.0032	2.69947	10.0444	7.37471	12.118	2.49614	28.8792	1119.48	3.30871	3.33377	8.49704	26.7809	6.29977	215.982	496.925	312.094	1081.9	114.507	254.562	312.224	5.65532	2.4755	25.7385	7.14979	1.35133	4.5404	0.820667	15.3173	7.23008	13.0017	2.77233	9.70041	2.37656	2.15954	22.2858	3.16362	201.192	91.4785	31.9633	2.2037	2959.96	6370.11	185.048	12.1143	1393.36	6890.94
19	4	5	7.80961	58.1802	2.27435	8.50709	6.43707	10.5211	2.16717	24.4892	960.541	2.75787	2.57641	6.43176	23.1785	4.58912	182.66	493.677	270.286	900.783	109.019	217.96	263.858	4.12836	1.66573	22.037	5.01479	0.01	5.03483	0.01	13.642	6.86676	15.8157	0.01	9.41846	1.95369	1.65367	18.7743	2.60747	173.609	81.1593	28.5017	0.01	2585.52	5879.52	171.702	10.4378	618.498	6337.89
19	5	5	8.42899	58.0908	2.29935	8.54774	6.28952	9.842	1.74877	26.3639	991.221	2.42769	3.05497	6.69305	24.3089	5.03395	185.756	616.399	295.453	966.589	134.385	239.698	277.023	5.19511	2.23555	24.3401	6.66004	0.01	5.01296	0.01	16.2684	9.01771	20.2331	0.01	12.112	2.60478	2.4441	22.1373	2.62795	195.326	90.9606	31.9674	1.6872	2883.44	6572.09	197.419	11.9113	607.629	6938.93
20	1	6	8.09327	47.8678	1.91896	5.24544	8.49063	7.5219	2.32803	29.1516	718.1	2.8562	5.20014	8.08782	38.6312	5.56282	139.412	309.573	315.834	1000.44	67.7303	252.264	283.56	5.36842	2.96673	24.8655	6.86225	1.49486	5.72647	0.883979	14.1776	7.64774	7.10794	1.61967	7.50279	1.24176	2.37421	13.6185	3.67993	96.3908	66.7338	30.6293	2.49418	2120.16	3697.26	193.859	15.756	1611.29	5587.94
20	2	6	7.354	46.7779	1.64902	4.80797	7.65396	6.39344	1.75592	23.777	634.335	2.15631	4.07832	6.0821	33.38	3.97	121.289	262.863	253.783	856.955	54.8605	202.289	243.712	4.69224	2.19592	19.0071	3.83292	1.52164	5.69033	0.01	12.9481	5.99736	7.01296	1.62679	6.31907	0.01	1.73309	11.6777	3.40511	87.4343	60.7646	26.2535	1.72564	1925.78	3297.45	175.829	13.1168	1374.95	5138.72
20	3	6	7.71202	45.9525	1.74964	4.32187	7.56723	6.55902	1.69888	23.6657	626.057	2.23204	4.08353	5.39044	33.2489	4.79951	121.175	304.881	250.373	858.581	63.8375	201.26	241.454	4.2371	2.51876	17.8564	5.04173	1.50578	5.59469	1.04876	12.4197	6.05899	8.03901	2.07187	6.92405	1.1119	1.61628	12.2372	2.98646	97.3257	62.1907	26.7879	2.02367	1921.86	3361.64	179.286	15.1141	1455.44	5268.75
20	4	6	7.75749	47.9501	1.44642	4.28454	6.9518	6.33648	0.01	23.8828	645.712	2.24172	3.68277	5.23272	34.1654	3.69289	128.738	364.482	259.809	885.327	76.5824	211.87	257.332	3.93734	2.362	18.3902	4.53547	0.01	5.69358	0.909182	13.5566	6.53656	10.77	3.50861	7.39448	1.44265	1.28462	12.6879	3.02105	106.406	63.9305	28.177	2.21438	2020.42	3770	190.101	14.9855	1386.78	5632.47
20	5	6	9.47063	52.3914	2.06747	5.12715	9.0172	7.77998	2.33903	29.132	792	2.54816	4.84126	6.17477	40.4364	5.9261	160.029	484.869	323.728	1083.88	102.293	271.082	315.46	5.61603	3.26098	23.9225	6.7284	1.83444	4.94767	1.41216	17.8191	8.54949	13.2655	2.26841	9.58762	1.99201	2.33978	17.1983	3.52874	132.906	78.6049	34.2125	2.64792	2376.29	4627.3	220.814	15.6648	1784.65	6510.18
21	1	7	8.4481	49.6976	1.66462	5.883	7.5273	8.56279	1.91757	29.7763	784.083	2.71941	3.79484	6.12197	33.781	5.32039	136.935	270.513	216.744	974.843	66.1714	190.6	247.956	2.34778	1.69231	15.3523	2.63481	0.01	4.77056	0.01	12.8127	3.37881	3.49104	0.01	4.68063	0.01	1.38211	17.6758	3.7595	126.751	79.1596	26.7394	1.56947	2002.67	4672.71	163.184	10.6054	0.01	5768
21	2	7	8.72771	54.9344	1.86355	6.66125	7.66721	9.6286	2.74816	31.1648	875.642	2.74329	3.69781	7.05403	35.854	5.81647	159.312	278.878	224.663	1064.79	69.5574	198.794	282.549	3.47714	2.2994	16.9821	3.06519	0.01	5.6456	1.28444	13.9949	4.08723	5.86448	1.93423	5.78303	1.12524	1.67255	18.8561	4.34956	143.808	87.1482	29.5533	1.80777	2196.71	4758.45	176.066	12.0982	1261.97	5938.64
21	3	7	8.15678	51.0245	2.14878	5.58354	7.32616	8.93353	0.01	29.1913	788.183	2.12295	3.3731	6.31407	33.3291	4.29636	143.937	257.207	200.123	969.576	61.6748	176.976	252.497	2.86127	1.63948	14.6064	2.57844	0.968946	4.78422	0.892963	13.6045	4.12042	6.33086	1.6747	5.51056	1.28347	1.28939	17.2204	4.18668	125.818	80.5962	26.8401	0.01	1988.62	4343.84	166.35	10.845	99.766	5515.1
21	4	7	8.60075	52.5851	1.73977	5.74127	6.77109	8.74622	2.08762	30.2931	805.759	2.73898	3.7384	5.64226	33.1858	5.72111	147.889	285.482	201.688	966.188	68.1796	176.487	271.087	2.60813	1.64042	14.1381	2.39577	0.01	4.86675	0.977237	14.3895	5.34654	8.37008	0.01	7.09332	0.972454	0.01	17.7908	4.33592	132.761	86.0458	28.9504	0.01	2036.98	4659.2	188.237	10.1986	580.338	5898.11
21	5	7	8.65311	52.4505	2.27259	5.38811	7.49536	8.45779	2.33877	30.6404	810.887	2.29986	3.25834	5.29167	34.5399	6.20791	153.304	330.856	213.714	1020.96	79.3579	188.291	285.146	3.13858	1.86466	15.0726	2.63074	0.01	4.92693	0.734658	15.3316	5.66852	10.5059	2.54552	7.9694	1.72367	1.7151	18.5992	4.3642	143.339	92.8858	30.2309	0.01	2190.19	5025.48	208.535	12.6414	993.918	6190.99
22	1	5	5.3628	47.6425	1.47997	4.99358	5.17559	8.80641	1.38406	18.3611	608.15	2.30033	2.34535	6.48339	26.1497	3.48985	114.101	205.738	171.771	720.239	41.3323	128.806	200.843	2.68127	1.48043	11.6867	5.06983	1.0544	4.36582	0.01	11.0154	3.2078	5.13017	0.01	5.32284	0.01	1.6121	15.4842	2.84112	129.748	64.7976	21.1342	0.01	2013.13	4523.53	152.453	6.70133	1097.83	5798.12
22	2	5	6.22189	50.3029	1.88592	6.14624	6.5757	10.2676	1.50982	21.7819	740.523	2.94437	3.00911	7.80902	30.7513	4.37029	145.693	252.026	200.109	851.816	53.4729	156.802	249.63	3.10786	1.83621	13.8398	6.73475	1.19603	4.86974	0.01	12.7464	5.28013	7.85982	2.19675	6.65721	1.38533	1.45431	18.8254	3.44857	155.965	77.8293	26.1541	1.89764	2371.94	5152.15	180.754	7.65983	1356.63	6485.59
22	3	5	6.88833	51.7055	1.91089	5.78354	6.352	10.8555	2.02468	24.1251	794.255	2.53416	3.04486	7.60987	32.4041	4.76923	155.08	325.624	218.531	903.89	70.7687	172.6	266.028	3.08512	1.99099	14.8646	6.51349	1.05404	5.11695	1.06935	14.4667	7.34437	12.1232	1.92627	8.65753	1.34332	1.88103	20.4534	3.24642	165.845	84.91	26.0929	1.55211	2468.67	5397.59	191.963	7.93235	1017.33	6904.74
22	4	5	5.57881	47.1601	1.42048	4.8267	5.18026	7.59837	0.01	19.1128	580.552	2.10882	2.36128	5.22631	24.9346	3.73968	110.797	306.512	174.519	691.394	61.859	136.687	192.767	2.62871	1.69789	11.9403	5.45562	1.28287	5.05469	0.01	11.8294	6.43056	12.1498	1.72118	7.28867	1.24456	0.01	16.8515	2.65431	148.844	73.7833	23.2761	1.67607	2132.38	4820.9	171.851	6.28682	1274.6	6092.68
22	5	5	5.76371	49.1834	1.41635	5.0918	5.1972	7.76919	0.01	20.8998	651.432	1.87806	2.74055	5.33138	26.1993	4.01337	125.921	362.675	198.163	756.871	68.878	152.838	208.228	2.93995	1.7581	12.3615	5.06947	0.01	5.09173	0.01	12.4214	6.92238	14.1391	1.61278	8.0815	1.6668	1.45936	19.1907	3.25788	178.26	87.0566	25.3471	1.81459	2458.63	5628.12	201.22	8.75026	316.061	6862.21
23	1	6	7.4636	42.8881	2.21595	7.12581	6.87575	8.788	0.01	19.5341	707.04	2.25384	2.47879	6.63958	28.4202	3.65971	127.429	315.893	196.095	761.385	60.8556	170.316	212.108	3.1121	1.80694	13.2494	3.88551	0.01	4.60484	0.01	11.4405	4.57745	7.75292	1.39976	7.13912	1.18857	1.55772	21.8442	3.89738	149.39	73.0635	32.8621	1.86524	2184.95	5465.26	177.422	9.03381	400.58	6213.45
23	2	6	7.41782	45.1165	1.90779	6.7961	6.74527	8.21492	1.94961	17.8542	701.681	2.65823	2.51369	5.48773	27.8864	3.3646	129.899	299.88	180.717	725.172	62.0381	155.559	206.258	2.65651	1.7506	10.7438	3.14017	0.914716	4.94358	1.07124	10.7671	4.74821	9.50555	1.16105	6.56744	0.926099	1.16469	21.2974	3.70954	145.359	72.5539	31.5839	2.07102	2068.87	5213.72	171.748	9.99493	68.1447	5954.98
23	3	6	7.34583	42.7369	1.9016	6.26953	6.7907	8.33582	1.74379	18.3429	683.618	2.17553	2.20323	5.28021	26.2243	3.03184	122.64	341.175	178.627	709.89	66.5331	152.407	193.606	2.33024	1.5594	10.7198	4.01701	0.01	5.28588	0.01	10.9035	5.31582	11.9757	1.12904	7.00357	1.34712	0.01	21.861	3.49763	152.857	74.9421	32.1311	2.15867	2134.41	5389.2	182.382	10.4674	462.788	6091.69
23	4	6	5.35713	33.3703	1.49754	4.70869	4.74102	5.54259	0.01	13.7018	490.489	1.50665	2.33105	4.01804	19.0845	2.14175	81.2521	280.447	136.802	514.875	50.3996	114.961	134.599	2.14305	1.32431	7.91093	2.83611	0.01	4.59706	0.01	8.17387	4.1469	10.7104	1.23519	6.00452	1.46794	0.01	15.9776	2.40216	123.39	61.4375	25.0436	1.34813	1677.82	4555.47	150.952	8.63444	559.849	5166.39
23	5	6	7.13786	41.8922	1.66959	5.98282	6.76164	8.21555	1.29096	19.8201	694.61	2.33519	2.92116	5.04267	26.5475	2.98021	126.112	436.971	195.299	728.275	84.2518	169.381	205.009	2.83312	1.74587	12.0006	3.96652	0.01	4.81555	0.01	11.5621	6.65182	15.3098	0.01	8.0569	1.98081	1.38689	22.0431	3.87734	166.865	81.3354	33.3393	0.01	2222.06	5819.88	196.207	11.8429	259.711	6427.56
24	1	6	7.5467	46.1039	2.09076	6.86464	7.19297	6.92685	0.01	29.9785	792.862	2.47157	3.95092	6.89807	26.6968	5.16098	152.045	370.198	320.736	862.196	74.4747	203.137	256.254	5.30734	2.43875	12.2347	3.86123	1.06031	4.80677	0.01	13.6648	7.22039	7.99533	0.01	7.83254	0.01	1.49962	12.9239	2.21145	103.321	63.9935	21.9961	1.33499	2009.45	4260.45	158.139	9.52761	1213.03	6054.52
24	2	6	10.4455	60.8278	2.28203	9.73578	8.93732	9.92546	2.62914	35.7358	1046.18	2.98296	3.70617	8.16142	32.5458	8.02615	226.026	505.59	389.878	1061.71	112.549	280.176	360.306	6.59606	2.91498	15.7515	6.34497	1.90398	5.97336	1.12013	20.5995	10.5867	12.0134	1.82846	11.7022	1.80734	2.19827	17.7907	3.59285	135.181	86.8481	29.9573	2.08754	2565.54	5285.95	200.249	11.7702	1901.37	7256.35
24	3	6	7.35826	50.2556	1.61386	7.0952	6.49123	6.60107	1.29631	26.6722	773.955	2.56764	3.49202	6.14148	25.5348	4.66955	154.379	381.65	287.801	820.849	76.3675	200.064	252.798	4.62897	1.61672	10.6559	3.83878	0.951344	5.85427	0.869778	15.8374	6.28559	8.68502	0.01	8.17267	1.53422	0.01	14.8298	2.82744	114.882	74.9645	24.9621	1.75269	2246.04	4616.52	173.467	10.5893	961.408	6496.03
24	4	6	8.17837	52.1287	1.93085	6.96737	7.05661	6.57638	1.6573	26.9164	771.262	2.40575	3.33268	6.24943	24.9667	5.33645	157.058	415.49	291.923	848.798	87.1754	202.987	262.705	5.01378	2.57094	11.0314	4.8434	1.88508	5.41444	0.01	15.6474	7.74785	12.139	2.36084	8.369	1.6331	1.52006	15.124	2.21535	121.963	77.3195	25.0185	1.64473	2284.93	4657.46	177.475	10.5428	1618.69	6292.22
24	5	6	7.6944	51.0065	2.1597	6.69304	6.62202	6.83062	1.66824	25.7374	731.61	2.38884	3.48604	6.10929	23.4019	4.45185	145.136	460.447	282.513	783.036	94.2703	196.837	238.726	4.78585	2.1622	10.816	4.71831	0.01	5.92149	0.886678	15.7186	7.08445	14.2706	2.43097	9.10611	1.84051	0.01	14.8863	2.86259	126.854	77.3599	24.417	1.40361	2219.91	4783.47	181.647	10.0433	1444.05	6494.03
25	1	5	6.89428	55.6821	1.17759	6.4174	5.14427	8.14453	1.79922	17.199	600.174	2.02295	3.09427	5.12145	19.1669	3.76839	118.686	226.5	187.011	578.073	74.482	100.806	172.905	3.24919	1.5441	10.8703	2.07213	0.01	3.81846	0.01	8.93824	2.45586	3.21977	1.34623	3.11193	1.25523	0.01	18.4039	3.55431	104.126	62.9828	17.3811	1.35268	2034.47	3689.99	87.9569	5.00933	1317.13	4909.73
25	2	5	5.8204	56.754	1.20221	5.24041	4.23596	6.71707	0.01	13.4509	497.391	0.01	2.17515	3.32375	15.8387	2.05026	98.0877	175.869	142.232	451.395	53.911	79.1466	117.834	1.73614	1.04747	6.37347	0.01	0.01	3.81316	0.01	7.3677	1.34483	2.84291	0.01	1.87259	1.02135	0.01	13.8322	2.24605	79.5338	47.9309	14.7435	0.01	1546.6	2866.21	71.8535	5.21412	71.063	4081.17
25	3	5	8.82309	65.8253	1.58309	7.08849	6.18217	9.97963	2.24383	20.8182	717.953	2.2411	3.33001	5.91551	22.1073	4.8744	162.648	315.504	210.41	662.385	105.279	127.702	218.508	3.21776	1.91832	12.6916	2.54858	1.06622	4.32941	1.06673	12.0332	4.03564	8.73522	1.83622	4.72273	1.93558	0.01	20.4298	4.14736	120.793	70.4019	20.1833	1.50021	2214.51	4221.64	108.112	5.61899	1492.24	5428.16
25	4	5	5.67442	52.6656	1.18961	4.44263	3.79139	5.61842	1.22008	14.3039	468.393	0.01	2.31391	3.39798	15.6866	2.87174	94.2479	271.648	147.756	431.039	77.1937	86.2374	133.127	2.37222	1.27119	8.56957	1.57495	0.01	3.93485	0.01	8.24786	3.47437	8.27244	1.39845	3.70861	1.74362	0.01	13.6581	2.31869	87.5884	51.5807	15.0769	0.01	1623.98	3467.21	89.5917	6.16184	1114.35	4529.4
25	5	5	5.56792	53.2429	1.10837	4.90778	4.06604	6.26728	1.53339	14.4677	486.128	0.01	1.93172	3.81907	15.8724	3.05173	97.2477	326.074	162.416	449.9	86.3144	94.5988	140.97	2.31676	1.36376	9.43599	1.51437	0.01	3.79494	0.01	7.89139	3.39618	8.42704	0.01	3.16474	1.64234	0.01	13.6172	2.69277	92.7824	53.3187	14.2652	1.22128	1662.78	3808.52	95.3449	4.77158	714.026	4710.33
26	1	6	10.108	49.8296	1.89249	7.10308	8.86119	12.8709	1.70036	24.181	906.553	3.21555	3.68241	11.7331	39.8976	4.41383	159.486	318.592	345.15	1380.06	63.2062	297.206	344.716	6.33728	3.41914	24.149	6.35396	0.985222	3.84117	1.21031	18.0641	6.71821	6.50336	1.83369	8.12096	0.01	2.39326	21.322	2.35602	145.528	63.1967	21.919	1.65411	2400.69	3958.78	137.547	7.94575	1346.36	6044.54
26	2	6	12.3793	55.999	2.64536	8.55877	11.2419	15.9233	3.31705	28.8957	1114.17	4.47668	3.6127	14.6825	47.5489	5.81559	214.211	384.549	399.975	1632.63	80.5934	356.343	433.376	8.23218	4.10511	27.789	10.2018	2.60401	4.06108	1.57186	22.5553	8.1169	8.59477	2.85845	10.4788	1.07506	2.01216	26.2064	3.42326	189.651	77.0444	28.6991	2.53211	2841.62	4730.83	164.093	11.7876	2137.31	7048.7
26	3	6	9.27139	51.6526	2.1683	5.65314	8.40948	11.7371	2.44139	21.8493	848.018	3.34632	3.03515	10.2742	36.2364	4.39917	160.709	326.73	295.188	1210.28	67.4695	257.978	324.115	5.69629	3.26734	19.1538	7.03345	1.93895	4.42708	1.16255	17.057	7.07298	9.93252	1.99391	9.50166	1.14863	1.71567	19.4938	3.05178	149.338	61.164	22.3681	2.3597	2100.02	3665.3	132.246	9.79015	1607.12	5632.51
26	4	6	9.70514	53.7476	1.77174	6.08409	8.88115	11.1622	2.55806	21.5074	804.526	3.025	3.24488	9.24283	33.7034	3.83829	156.458	373.461	291.453	1167.42	76.193	257.68	315.893	4.64461	2.487	18.9861	5.57607	1.06907	4.24219	1.13926	16.8897	7.72572	11.8474	2.41895	10.1147	1.22692	2.26002	18.1987	2.02771	156.854	61.7992	22.1148	1.81592	2196.97	4045.03	137.264	11.644	1369.83	5912.74
26	5	6	9.09551	48.2478	1.96663	5.72316	7.91801	10.3633	1.83392	21.7189	786.185	2.68427	2.95976	9.56652	33.5441	3.52275	146.621	427.993	298.757	1127.68	81.8546	257.443	301.912	5.58124	3.01229	20.9525	6.93257	1.22086	4.11982	0.929587	16.5925	8.20511	13.7756	2.28072	11.2927	1.70194	2.1502	18.9624	2.75344	151.194	62.3585	21.4719	1.89197	2095.55	4180.01	136.983	7.98565	1474.23	5964.47
27	1	8	9.80032	63.908	2.50197	6.51964	9.86358	10.4578	2.6204	43.385	1070.62	4.03116	6.79629	9.48607	51.0167	9.50343	227.868	415.169	348.298	1600.55	100.442	348.165	477.227	4.8126	2.73512	27.1114	6.30419	1.66942	5.5631	2.02854	26.0385	9.0722	10.4503	2.66102	10.3518	1.78222	2.77403	20.0503	4.26944	151.84	92.8494	33.2242	2.65722	2770.86	5694.33	279.822	15.5913	2285.87	8151.81
27	2	8	5.55985	54.8933	1.39182	3.88393	5.84597	5.7173	1.44874	24.9675	597.902	2.17118	3.81664	4.69213	29.9314	5.20624	123.744	227.03	195.122	885.25	51.5535	187.485	254.878	2.74694	1.75224	14.7498	3.50556	0.01	4.69952	0.969309	12.7336	4.97463	6.72678	0.01	5.53573	0.01	1.86982	12.8575	2.99022	97.369	62.591	21.7844	2.04997	1771.4	3575.91	185.339	12.4355	1520.52	5724.23
27	3	8	5.78479	52.5358	1.71928	4.32844	6.30572	5.88407	0.01	26.2051	639.521	2.50549	3.82681	5.20503	32.1984	4.9714	127.986	245.839	204.036	957.135	54.6457	198.156	271.552	2.6421	1.57902	15.8108	4.34111	0.970287	4.77735	1.08939	15.3203	5.76867	7.63812	2.02189	6.34611	0.01	1.46913	13.2179	3.30846	104.825	65.7017	22.9724	1.7706	1828.19	3734.88	197.604	11.9848	1529.08	5953.1
27	4	8	6.9023	51.2058	1.66224	4.82091	6.93164	6.62576	1.64237	29.5397	719.334	2.60143	4.51007	5.84026	35.383	4.94572	139.471	314.461	233.189	1099.23	66.9741	229.586	311.512	2.83285	1.81243	17.8892	3.30697	0.973686	4.39076	1.33253	17.3215	7.37152	11.1014	1.79095	9.44539	1.36315	1.89454	13.9814	3.5976	117.693	76.1545	25.2323	2.04257	2083.47	4352.07	226.838	11.5172	1646.29	6568.39
27	5	8	5.45795	44.8943	1.5527	3.38815	5.36788	5.58981	0.01	23.4135	558.9	2.37906	3.26794	4.77986	28.2148	4.59547	105.235	272.188	186.541	863.793	54.7684	182.713	237.981	2.28725	1.55482	15.2018	3.82409	0.01	5.47772	1.22679	13.7093	5.76674	9.38278	2.44924	6.9373	1.11592	1.3674	12.4011	3.00059	103.606	66.9474	22.4959	1.80219	1773.64	3815.04	196.441	11.2391	1571.94	6008.48
28	1	6.5	6.51373	53.5635	1.83143	7.03834	5.21882	9.35244	2.05906	26.2735	749.492	3.03839	2.47763	7.02857	22.3635	5.31753	144.005	364.867	243.304	1076.64	88.0457	222.198	305.559	4.03145	2.11217	16.8036	3.75493	1.04548	3.80013	0.01	13.5442	4.39157	6.86811	1.47277	7.17195	1.31831	1.84318	14.0448	3.21462	138.234	69.9599	23.0658	1.75974	1991.28	4848.15	169.011	9.88043	1436.31	6911.32
28	2	6.5	7.02793	53.3871	1.96939	7.84447	6.25049	9.7389	1.40978	28.9315	847.504	3.18496	2.27882	7.82659	25.215	4.85995	161.388	395.868	267.455	1219.03	95.2253	248.7	344.079	4.51778	2.319	18.398	3.10353	0.01	4.29854	0.01	15.0919	5.25128	7.22808	1.78645	7.65758	1.20233	1.73348	15.4775	3.93388	141.173	76.5725	23.0799	1.79828	2124.87	5106.74	180.255	9.13536	66.1004	7234.81
28	3	6.5	6.85464	53.3783	1.91908	7.73664	5.24676	10.2182	1.57586	26.7537	806.595	3.38637	2.59297	7.49893	24.7722	5.80047	156.098	361.888	249.069	1166.1	86.6611	233.006	330.468	4.15777	2.29699	17.7396	3.62567	0.974847	4.30517	0.896293	14.3769	5.5072	7.19165	2.31648	6.99807	1.65098	1.56939	15.0962	3.59654	142.098	76.1826	25.1942	1.86247	2121.56	4888.02	179.747	11.1039	1543.14	7043.12
28	4	6.5	7.53748	53.5015	2.11668	8.95245	6.31748	11.9378	0.01	30.6984	927.481	3.39677	3.25914	9.28397	26.5877	5.90506	179.606	423.626	280.618	1345.95	101.656	266.805	388.281	4.12983	2.52547	20.9739	4.35931	1.40328	4.12332	0.01	16.2489	6.41342	9.47518	1.88573	8.83819	1.62604	1.458	16.9072	3.56454	155.197	81.898	27.0268	1.93906	2329.47	5160.5	193.114	10.4331	990.882	7380.85
28	5	6.5	6.08648	49.8559	1.77157	6.5641	4.74762	9.35137	1.87104	23.4146	690.762	2.97785	2.36473	6.78541	21.1273	4.58759	127.122	329.983	213.892	1027.46	76.1622	199.748	276.936	3.94532	2.07797	16.1849	3.82328	1.25824	3.64862	0.01	11.7242	4.7538	7.64197	2.08051	7.25022	1.31997	1.28049	13.6453	2.79569	132.732	69.7362	23.6302	1.60873	1997.98	4403.61	165.746	10.183	1507.76	6298.92
29	1	5	5.98163	50.671	1.19611	6.73873	5.20082	7.67598	1.54277	18.6461	635.67	2.29724	3.3661	6.62886	22.7702	2.74884	115.761	250.335	212.246	812.97	68.8977	107.13	224.047	7.23558	2.2265	10.7716	2.90093	1.1004	4.78143	0.01	13.0004	4.59713	6.55706	1.9177	4.41105	1.92666	1.35972	14.4515	1.20981	128.599	59.59	22.2984	0.01	1949.01	4104.3	125.547	6.64585	641.727	6192.75
29	2	5	6.75268	53.9042	1.8631	7.56173	5.8566	9.52289	2.06223	20.3323	706.083	2.82605	3.38033	7.5753	25.3204	3.59477	137.092	283.192	215.186	889.256	81.2095	112.118	248.032	8.15607	2.17835	11.263	3.70882	0.01	5.15071	1.08309	14.8757	5.72946	9.42559	1.93636	5.23935	2.42942	1.12395	16.0016	0.01	142.824	65.6288	23.9455	1.57908	2068.51	4335.12	135.163	8.03095	1462.43	6425.49
29	3	5	7.67183	59.4913	2.1034	7.66441	6.23902	9.09997	2.48888	22.4198	761.616	2.73742	2.95906	7.7	25.9221	4.69568	153.891	391.269	242.772	945.183	109.394	127.392	271.141	8.08575	2.78452	12.0937	3.91688	0.01	5.04095	1.02703	16.78	8.44059	14.8066	1.43024	6.25099	3.22265	1.30708	19.038	0.01	167.705	73.1172	26.9429	0.01	2350.59	5068.31	157.307	9.11929	1664	7117.79
29	4	5	6.67701	59.9097	1.68126	6.38592	5.44437	8.54846	1.62509	20.1608	663.028	2.34755	3.02828	5.43587	22.4058	4.30532	139.062	398.687	217.942	830.812	108.774	115.711	240.368	6.77007	1.79918	10.3592	3.24704	0.686092	4.53997	0.8284	14.5388	7.24166	14.43	1.54504	5.87594	2.60064	1.51273	16.1336	0.01	153.542	68.5985	24.2262	0.01	2187.11	4940.3	153.106	8.36997	1243.56	6733.57
29	5	5	6.01525	54.4809	1.47065	6.0428	4.95385	7.13752	1.70326	16.8916	572.844	2.36175	2.92259	5.83721	19.9129	3.46952	116.836	378.918	194.51	728.578	96.3962	102.067	207.207	6.55183	1.98683	10.11	3.59786	1.00438	5.24528	0.01	13.0049	5.97112	13.9501	1.77507	5.25151	2.52904	0.01	14.7285	0.01	138.16	60.7846	21.3708	0.01	1936.19	4584.95	137.656	7.08767	1342.2	6119.56
[truncated: 71 more columns]
